# Supplementary material for: Epidemiological Insights into Colorectal Cancer Survival in Kazakhstan (2014–2023): A Retrospective Analysis Using the National Electronic Registry of Oncological Patients
Source: Cancers (Basel). 2025 Jul 14;17(14):2336. doi: 10.3390/cancers17142336 (PMC12293920; doi:10.3390/cancers17142336)
Supplement: Supplementary file 1 [file cancers-17-02336-s001.zip]

Archive with 1 entries (1 files):
- cancers-3706552-supplementary.pdf
